# Supplementary material for: Adipocyte-Derived Paracrine Factors Regulate the In Vitro Development of Bovine Mammary Epithelial Cells
Source: Int J Mol Sci. 2023 Aug 28;24(17):13348. doi: 10.3390/ijms241713348 (PMC10487751; doi:10.3390/ijms241713348)
Supplement: Supplementary file 1 [file ijms-24-13348-s001.zip]

Archive with 2 entries (2 files):
- Dziegelewska-Sokolowska et al._IJMS_2023_Table S1.pdf
- Dziegelewska-Sokolowska et al_IJMS_2023_Figure S1.pdf
